# Supplementary material for: Assessment of a small-scale fishery: Lane Snapper (Lutjanus synagris) using a length metric method
Source: PLoS One. 2021 Feb 1;16(2):e0233479. doi: 10.1371/journal.pone.0233479 (PMC7850502; doi:10.1371/journal.pone.0233479)
Supplement: S1 Data — (XLSX) [file pone.0233479.s001.xlsx]

## Sheet: 2" gill nets
SAMPLING CODE	SCIENTIFIC GENRE	SCIENTIFIC SPECIES	FORK LENGTH(CMS)	WEIGHT(GRS)
LS001	LUTJANUS	SYNAGRIS	32	396
LS001	LUTJANUS	SYNAGRIS	28	264
LS001	LUTJANUS	SYNAGRIS	27	310
LS001	LUTJANUS	SYNAGRIS	24	110
LS001	LUTJANUS	SYNAGRIS	23	130
LS001	LUTJANUS	SYNAGRIS	42	436		Fishing effort in minutes for gill nets 2":
LS001	LUTJANUS	SYNAGRIS	28	245		14115	minutes
LS001	LUTJANUS	SYNAGRIS	32	394
LS001	LUTJANUS	SYNAGRIS	26	244
LS001	LUTJANUS	SYNAGRIS	22	85
LS001	LUTJANUS	SYNAGRIS	21	67
LS001	LUTJANUS	SYNAGRIS	30	390
LS001	LUTJANUS	SYNAGRIS	21	64
LS002	LUTJANUS	SYNAGRIS	21	260
LS002	LUTJANUS	SYNAGRIS	23	232
LS002	LUTJANUS	SYNAGRIS	20	259
LS002	LUTJANUS	SYNAGRIS	22	217
LS002	LUTJANUS	SYNAGRIS	21	210
LS002	LUTJANUS	SYNAGRIS	23	214
LS002	LUTJANUS	SYNAGRIS	20	279
LS002	LUTJANUS	SYNAGRIS	23	263
LS002	LUTJANUS	SYNAGRIS	21	341
LS002	LUTJANUS	SYNAGRIS	23	317
LS002	LUTJANUS	SYNAGRIS	22	243
LS002	LUTJANUS	SYNAGRIS	20	431
LS002	LUTJANUS	SYNAGRIS	23	326
LS002	LUTJANUS	SYNAGRIS	21	270
LS002	LUTJANUS	SYNAGRIS	17	234
LS002	LUTJANUS	SYNAGRIS	18	225
LS002	LUTJANUS	SYNAGRIS	19	231
LS002	LUTJANUS	SYNAGRIS	22	211
LS002	LUTJANUS	SYNAGRIS	21	206
LS002	LUTJANUS	SYNAGRIS	22	269
LS002	LUTJANUS	SYNAGRIS	17	207
LS002	LUTJANUS	SYNAGRIS	25	419
LS002	LUTJANUS	SYNAGRIS	20	274
LS002	LUTJANUS	SYNAGRIS	24	296
LS002	LUTJANUS	SYNAGRIS	21	277
LS002	LUTJANUS	SYNAGRIS	16	211
LS002	LUTJANUS	SYNAGRIS	19	252
LS002	LUTJANUS	SYNAGRIS	20	256
LS002	LUTJANUS	SYNAGRIS	21	288
LS002	LUTJANUS	SYNAGRIS	22	270
LS002	LUTJANUS	SYNAGRIS	21	203
LS002	LUTJANUS	SYNAGRIS	21	285
LS002	LUTJANUS	SYNAGRIS	22	290
LS002	LUTJANUS	SYNAGRIS	21	282
LS002	LUTJANUS	SYNAGRIS	20	204
LS002	LUTJANUS	SYNAGRIS	21	297
LS002	LUTJANUS	SYNAGRIS	20	292
LS002	LUTJANUS	SYNAGRIS	20	299
LS002	LUTJANUS	SYNAGRIS	20	287
LS002	LUTJANUS	SYNAGRIS	20	264
LS002	LUTJANUS	SYNAGRIS	21	266
LS002	LUTJANUS	SYNAGRIS	20	251
LS002	LUTJANUS	SYNAGRIS	20	277
LS002	LUTJANUS	SYNAGRIS	21	295
LS002	LUTJANUS	SYNAGRIS	20	260
LS002	LUTJANUS	SYNAGRIS	19	238
LS002	LUTJANUS	SYNAGRIS	20	272
LS002	LUTJANUS	SYNAGRIS	21	278
LS002	LUTJANUS	SYNAGRIS	20	267
LS002	LUTJANUS	SYNAGRIS	22	213
LS002	LUTJANUS	SYNAGRIS	21	285
LS002	LUTJANUS	SYNAGRIS	26	270
LS002	LUTJANUS	SYNAGRIS	21	257
LS002	LUTJANUS	SYNAGRIS	22	316
LS002	LUTJANUS	SYNAGRIS	21	206
LS002	LUTJANUS	SYNAGRIS	19	245
LS002	LUTJANUS	SYNAGRIS	22	277
LS002	LUTJANUS	SYNAGRIS	19	139
LS002	LUTJANUS	SYNAGRIS	20	153
LS002	LUTJANUS	SYNAGRIS	21	193
LS002	LUTJANUS	SYNAGRIS	23	224
LS002	LUTJANUS	SYNAGRIS	22	213
LS002	LUTJANUS	SYNAGRIS	25	274
LS002	LUTJANUS	SYNAGRIS	20	166
LS002	LUTJANUS	SYNAGRIS	21	174
LS002	LUTJANUS	SYNAGRIS	21	175
LS002	LUTJANUS	SYNAGRIS	19	129
LS002	LUTJANUS	SYNAGRIS	21	169
LS002	LUTJANUS	SYNAGRIS	24	204
LS002	LUTJANUS	SYNAGRIS	21	181
LS002	LUTJANUS	SYNAGRIS	19	139
LS002	LUTJANUS	SYNAGRIS	20	154
LS002	LUTJANUS	SYNAGRIS	21	180
LS002	LUTJANUS	SYNAGRIS	20	149
LS002	LUTJANUS	SYNAGRIS	23	198
LS002	LUTJANUS	SYNAGRIS	21	174
LS002	LUTJANUS	SYNAGRIS	21	176
LS002	LUTJANUS	SYNAGRIS	22	216
LS002	LUTJANUS	SYNAGRIS	20	133
LS002	LUTJANUS	SYNAGRIS	21	163
LS002	LUTJANUS	SYNAGRIS	21	180
LS002	LUTJANUS	SYNAGRIS	20	153
LS003	LUTJANUS	SYNAGRIS	20	131
LS003	LUTJANUS	SYNAGRIS	25	293
LS003	LUTJANUS	SYNAGRIS	21	155
LS003	LUTJANUS	SYNAGRIS	23	236
LS003	LUTJANUS	SYNAGRIS	24	208
LS003	LUTJANUS	SYNAGRIS	20	148
LS003	LUTJANUS	SYNAGRIS	23	206
LS003	LUTJANUS	SYNAGRIS	24	250
LS003	LUTJANUS	SYNAGRIS	22	194
LS003	LUTJANUS	SYNAGRIS	29	396
LS003	LUTJANUS	SYNAGRIS	17	115
LS003	LUTJANUS	SYNAGRIS	21	179
LS003	LUTJANUS	SYNAGRIS	17	97
LS003	LUTJANUS	SYNAGRIS	20	145
LS003	LUTJANUS	SYNAGRIS	22	193
LS003	LUTJANUS	SYNAGRIS	23	201
LS003	LUTJANUS	SYNAGRIS	20	194
LS003	LUTJANUS	SYNAGRIS	20	148
LS003	LUTJANUS	SYNAGRIS	22	213
LS003	LUTJANUS	SYNAGRIS	23	188
LS003	LUTJANUS	SYNAGRIS	21	172
LS003	LUTJANUS	SYNAGRIS	20	111
LS003	LUTJANUS	SYNAGRIS	21	174
LS003	LUTJANUS	SYNAGRIS	20	129
LS003	LUTJANUS	SYNAGRIS	21	160
LS003	LUTJANUS	SYNAGRIS	23	219
LS003	LUTJANUS	SYNAGRIS	22	144
LS003	LUTJANUS	SYNAGRIS	20	175
LS003	LUTJANUS	SYNAGRIS	20	133
LS003	LUTJANUS	SYNAGRIS	20	117
LS003	LUTJANUS	SYNAGRIS	20	144
LS003	LUTJANUS	SYNAGRIS	22	244
LS003	LUTJANUS	SYNAGRIS	20	149
LS003	LUTJANUS	SYNAGRIS	23	283
LS003	LUTJANUS	SYNAGRIS	20	132
LS003	LUTJANUS	SYNAGRIS	20	197
LS003	LUTJANUS	SYNAGRIS	21	208
LS003	LUTJANUS	SYNAGRIS	21	153
LS003	LUTJANUS	SYNAGRIS	23	221
LS003	LUTJANUS	SYNAGRIS	21	165
LS003	LUTJANUS	SYNAGRIS	23	479
LS003	LUTJANUS	SYNAGRIS	22	209
LS003	LUTJANUS	SYNAGRIS	29	116
LS003	LUTJANUS	SYNAGRIS	20	141
LS003	LUTJANUS	SYNAGRIS	20	173
LS003	LUTJANUS	SYNAGRIS	19	138
LS003	LUTJANUS	SYNAGRIS	21	155
LS003	LUTJANUS	SYNAGRIS	21	180
LS003	LUTJANUS	SYNAGRIS	20	180
LS003	LUTJANUS	SYNAGRIS	20	180
LS003	LUTJANUS	SYNAGRIS	21	202
LS003	LUTJANUS	SYNAGRIS	20	182
LS003	LUTJANUS	SYNAGRIS	21	182
LS003	LUTJANUS	SYNAGRIS	20	165
LS003	LUTJANUS	SYNAGRIS	23	217
LS003	LUTJANUS	SYNAGRIS	18	139
LS003	LUTJANUS	SYNAGRIS	21	200
LS003	LUTJANUS	SYNAGRIS	20	116
LS003	LUTJANUS	SYNAGRIS	20	146
LS003	LUTJANUS	SYNAGRIS	20	138
LS003	LUTJANUS	SYNAGRIS	21	177
LS003	LUTJANUS	SYNAGRIS	20	110
LS003	LUTJANUS	SYNAGRIS	20	116
LS003	LUTJANUS	SYNAGRIS	20	102
LS003	LUTJANUS	SYNAGRIS	20	146
LS003	LUTJANUS	SYNAGRIS	22	164
LS003	LUTJANUS	SYNAGRIS	22	178
LS003	LUTJANUS	SYNAGRIS	21	141
LS003	LUTJANUS	SYNAGRIS	20	146
LS003	LUTJANUS	SYNAGRIS	21	144
LS003	LUTJANUS	SYNAGRIS	21	222
LS003	LUTJANUS	SYNAGRIS	22	221
LS003	LUTJANUS	SYNAGRIS	21	154
LS003	LUTJANUS	SYNAGRIS	22	154
LS003	LUTJANUS	SYNAGRIS	21	162
LS003	LUTJANUS	SYNAGRIS	20	162
LS003	LUTJANUS	SYNAGRIS	20	136
LS003	LUTJANUS	SYNAGRIS	20	132
LS003	LUTJANUS	SYNAGRIS	20	116
LS003	LUTJANUS	SYNAGRIS	20	154
LS003	LUTJANUS	SYNAGRIS	20	137
LS003	LUTJANUS	SYNAGRIS	22	174
LS003	LUTJANUS	SYNAGRIS	20	156
LS003	LUTJANUS	SYNAGRIS	20	129
LS003	LUTJANUS	SYNAGRIS	22	201
LS003	LUTJANUS	SYNAGRIS	21	160
LS003	LUTJANUS	SYNAGRIS	21	166
LS003	LUTJANUS	SYNAGRIS	20	129
LS003	LUTJANUS	SYNAGRIS	18	95
LS003	LUTJANUS	SYNAGRIS	23	211
LS003	LUTJANUS	SYNAGRIS	20	114
LS003	LUTJANUS	SYNAGRIS	19	124
LS003	LUTJANUS	SYNAGRIS	20	130
LS003	LUTJANUS	SYNAGRIS	23	212
LS003	LUTJANUS	SYNAGRIS	21	141
LS003	LUTJANUS	SYNAGRIS	24	238
LS003	LUTJANUS	SYNAGRIS	21	138
LS003	LUTJANUS	SYNAGRIS	20	140
LS003	LUTJANUS	SYNAGRIS	21	146
LS003	LUTJANUS	SYNAGRIS	21	158
LS003	LUTJANUS	SYNAGRIS	20	196
LS003	LUTJANUS	SYNAGRIS	21	159
LS003	LUTJANUS	SYNAGRIS	18	89
LS003	LUTJANUS	SYNAGRIS	22	163
LS003	LUTJANUS	SYNAGRIS	20	144
LS003	LUTJANUS	SYNAGRIS	22	116
LS003	LUTJANUS	SYNAGRIS	20	113
LS003	LUTJANUS	SYNAGRIS	24	219
LS003	LUTJANUS	SYNAGRIS	21	163
LS003	LUTJANUS	SYNAGRIS	21	146
LS003	LUTJANUS	SYNAGRIS	19	99
LS003	LUTJANUS	SYNAGRIS	19	120
LS003	LUTJANUS	SYNAGRIS	21	140
LS003	LUTJANUS	SYNAGRIS	20	140
LS003	LUTJANUS	SYNAGRIS	24	217
LS003	LUTJANUS	SYNAGRIS	21	161
LS003	LUTJANUS	SYNAGRIS	19	111
LS003	LUTJANUS	SYNAGRIS	19	110
LS003	LUTJANUS	SYNAGRIS	21	139
LS003	LUTJANUS	SYNAGRIS	24	273
LS003	LUTJANUS	SYNAGRIS	21	219
LS003	LUTJANUS	SYNAGRIS	22	262
LS003	LUTJANUS	SYNAGRIS	19	100
LS003	LUTJANUS	SYNAGRIS	19	147
LS003	LUTJANUS	SYNAGRIS	21	100
LS003	LUTJANUS	SYNAGRIS	24	227
LS003	LUTJANUS	SYNAGRIS	19	105
LS003	LUTJANUS	SYNAGRIS	20	140
LS003	LUTJANUS	SYNAGRIS	21	165
LS003	LUTJANUS	SYNAGRIS	20	136
LS003	LUTJANUS	SYNAGRIS	20	139
LS003	LUTJANUS	SYNAGRIS	21	139
LS003	LUTJANUS	SYNAGRIS	22	161
LS003	LUTJANUS	SYNAGRIS	19	100
LS003	LUTJANUS	SYNAGRIS	20	137
LS003	LUTJANUS	SYNAGRIS	20	108
LS003	LUTJANUS	SYNAGRIS	21	158
LS003	LUTJANUS	SYNAGRIS	21	170
LS003	LUTJANUS	SYNAGRIS	21	170
LS003	LUTJANUS	SYNAGRIS	21	170
LS003	LUTJANUS	SYNAGRIS	20	141
LS003	LUTJANUS	SYNAGRIS	21	167
LS003	LUTJANUS	SYNAGRIS	20	130
LS003	LUTJANUS	SYNAGRIS	23	219
LS003	LUTJANUS	SYNAGRIS	22	183
LS003	LUTJANUS	SYNAGRIS	22	169
LS003	LUTJANUS	SYNAGRIS	19	116
LS003	LUTJANUS	SYNAGRIS	18	89
LS003	LUTJANUS	SYNAGRIS	19	109
LS003	LUTJANUS	SYNAGRIS	19	129
LS003	LUTJANUS	SYNAGRIS	19	121
LS003	LUTJANUS	SYNAGRIS	18	100
LS003	LUTJANUS	SYNAGRIS	25	272
LS004	LUTJANUS	SYNAGRIS	28	327
LS004	LUTJANUS	SYNAGRIS	23	234
LS004	LUTJANUS	SYNAGRIS	22	124
LS004	LUTJANUS	SYNAGRIS	22	185
LS004	LUTJANUS	SYNAGRIS	23	231
LS004	LUTJANUS	SYNAGRIS	20	148
LS004	LUTJANUS	SYNAGRIS	22	180
LS004	LUTJANUS	SYNAGRIS	22	219
LS004	LUTJANUS	SYNAGRIS	21	174
LS004	LUTJANUS	SYNAGRIS	22	178
LS004	LUTJANUS	SYNAGRIS	19	126
LS004	LUTJANUS	SYNAGRIS	22	193
LS004	LUTJANUS	SYNAGRIS	25	283
LS004	LUTJANUS	SYNAGRIS	22	180
LS004	LUTJANUS	SYNAGRIS	22	204
LS004	LUTJANUS	SYNAGRIS	24	264
LS004	LUTJANUS	SYNAGRIS	22	196
LS004	LUTJANUS	SYNAGRIS	19	128
LS004	LUTJANUS	SYNAGRIS	22	174
LS004	LUTJANUS	SYNAGRIS	19	128
LS004	LUTJANUS	SYNAGRIS	22	174
LS004	LUTJANUS	SYNAGRIS	19	104
LS004	LUTJANUS	SYNAGRIS	25	238
LS004	LUTJANUS	SYNAGRIS	20	131
LS005	LUTJANUS	SYNAGRIS	30	419
LS005	LUTJANUS	SYNAGRIS	30	499
LS005	LUTJANUS	SYNAGRIS	21	252
LS005	LUTJANUS	SYNAGRIS	22	277
LS005	LUTJANUS	SYNAGRIS	24	233
LS005	LUTJANUS	SYNAGRIS	22	258
LS005	LUTJANUS	SYNAGRIS	23	295
LS005	LUTJANUS	SYNAGRIS	23	208
LS005	LUTJANUS	SYNAGRIS	28	430
LS005	LUTJANUS	SYNAGRIS	23	213
LS005	LUTJANUS	SYNAGRIS	23	285
LS005	LUTJANUS	SYNAGRIS	20	223
LS005	LUTJANUS	SYNAGRIS	23	208
LS005	LUTJANUS	SYNAGRIS	15	172
LS005	LUTJANUS	SYNAGRIS	21	254
LS005	LUTJANUS	SYNAGRIS	23	341
LS015	LUTJANUS	SYNAGRIS	20	143
LS015	LUTJANUS	SYNAGRIS	20	312
LS015	LUTJANUS	SYNAGRIS	20	165
LS015	LUTJANUS	SYNAGRIS	23	228
LS015	LUTJANUS	SYNAGRIS	22	229
LS015	LUTJANUS	SYNAGRIS	25	289
LS015	LUTJANUS	SYNAGRIS	25	208
LS015	LUTJANUS	SYNAGRIS	19	133
LS015	LUTJANUS	SYNAGRIS	20	191
LS015	LUTJANUS	SYNAGRIS	20	154
LS015	LUTJANUS	SYNAGRIS	19	200
LS015	LUTJANUS	SYNAGRIS	19	134
LS015	LUTJANUS	SYNAGRIS	23	224
LS015	LUTJANUS	SYNAGRIS	27	242
LS015	LUTJANUS	SYNAGRIS	25	258
LS015	LUTJANUS	SYNAGRIS	17	197
LS015	LUTJANUS	SYNAGRIS	23	208
LS015	LUTJANUS	SYNAGRIS	22	180
LS015	LUTJANUS	SYNAGRIS	24	309
LS015	LUTJANUS	SYNAGRIS	22	192
LS015	LUTJANUS	SYNAGRIS	20	125
LS015	LUTJANUS	SYNAGRIS	26	336
LS015	LUTJANUS	SYNAGRIS	23	133
LS015	LUTJANUS	SYNAGRIS	19	123
LS015	LUTJANUS	SYNAGRIS	20	166
LS015	LUTJANUS	SYNAGRIS	21	186
LS015	LUTJANUS	SYNAGRIS	24	219
LS015	LUTJANUS	SYNAGRIS	21	165
LS015	LUTJANUS	SYNAGRIS	22	224
LS015	LUTJANUS	SYNAGRIS	23	234
LS015	LUTJANUS	SYNAGRIS	20	56
LS016	LUTJANUS	SYNAGRIS	23	223
LS016	LUTJANUS	SYNAGRIS	20	150
LS016	LUTJANUS	SYNAGRIS	20	143
LS016	LUTJANUS	SYNAGRIS	20	151
LS016	LUTJANUS	SYNAGRIS	22	220
LS016	LUTJANUS	SYNAGRIS	30	577
LS016	LUTJANUS	SYNAGRIS	24	259
LS016	LUTJANUS	SYNAGRIS	26	336
LS016	LUTJANUS	SYNAGRIS	22	206
LS016	LUTJANUS	SYNAGRIS	20	161
LS016	LUTJANUS	SYNAGRIS	27	335
LS016	LUTJANUS	SYNAGRIS	28	324
LS016	LUTJANUS	SYNAGRIS	25	315
LS016	LUTJANUS	SYNAGRIS	20	156
LS017	LUTJANUS	SYNAGRIS	27	239
LS017	LUTJANUS	SYNAGRIS	21	169
LS017	LUTJANUS	SYNAGRIS	17	120
LS017	LUTJANUS	SYNAGRIS	20	122
LS017	LUTJANUS	SYNAGRIS	19	130
LS017	LUTJANUS	SYNAGRIS	20	140
LS017	LUTJANUS	SYNAGRIS	28	457
LS017	LUTJANUS	SYNAGRIS	25	256
LS017	LUTJANUS	SYNAGRIS	17	89
LS017	LUTJANUS	SYNAGRIS	20	162
LS017	LUTJANUS	SYNAGRIS	20	180
LS017	LUTJANUS	SYNAGRIS	19	221
LS017	LUTJANUS	SYNAGRIS	22	191
LS017	LUTJANUS	SYNAGRIS	20	135
LS017	LUTJANUS	SYNAGRIS	20	134
LS017	LUTJANUS	SYNAGRIS	21	166
LS017	LUTJANUS	SYNAGRIS	20	153
LS017	LUTJANUS	SYNAGRIS	20	140
LS017	LUTJANUS	SYNAGRIS	20	142
LS017	LUTJANUS	SYNAGRIS	20	147
LS017	LUTJANUS	SYNAGRIS	23	225
LS017	LUTJANUS	SYNAGRIS	19	133
LS017	LUTJANUS	SYNAGRIS	21	152
LS017	LUTJANUS	SYNAGRIS	19	156
LS024	LUTJANUS	SYNAGRIS	27	435
LS024	LUTJANUS	SYNAGRIS	20	263
LS024	LUTJANUS	SYNAGRIS	22	271
LS024	LUTJANUS	SYNAGRIS	24	230
LS024	LUTJANUS	SYNAGRIS	21	230
LS024	LUTJANUS	SYNAGRIS	21	281
LS024	LUTJANUS	SYNAGRIS	20	268
LS024	LUTJANUS	SYNAGRIS	25	392
LS024	LUTJANUS	SYNAGRIS	20	276
LS024	LUTJANUS	SYNAGRIS	22	215
LS024	LUTJANUS	SYNAGRIS	22	284
LS024	LUTJANUS	SYNAGRIS	21	283
LS024	LUTJANUS	SYNAGRIS	22	299
LS024	LUTJANUS	SYNAGRIS	20	260
LS024	LUTJANUS	SYNAGRIS	17	136
LS024	LUTJANUS	SYNAGRIS	20	282
LS024	LUTJANUS	SYNAGRIS	24	316
LS024	LUTJANUS	SYNAGRIS	19	260
LS024	LUTJANUS	SYNAGRIS	19	250
LS024	LUTJANUS	SYNAGRIS	16	205
LS024	LUTJANUS	SYNAGRIS	21	270
LS024	LUTJANUS	SYNAGRIS	24	340
LS025	LUTJANUS	SYNAGRIS	28	382
LS025	LUTJANUS	SYNAGRIS	25	295
LS025	LUTJANUS	SYNAGRIS	30	405
LS025	LUTJANUS	SYNAGRIS	25	274
LS025	LUTJANUS	SYNAGRIS	20	181
LS025	LUTJANUS	SYNAGRIS	19	126
LS025	LUTJANUS	SYNAGRIS	20	141
LS025	LUTJANUS	SYNAGRIS	23	211
LS025	LUTJANUS	SYNAGRIS	27	329
LS025	LUTJANUS	SYNAGRIS	24	213
LS025	LUTJANUS	SYNAGRIS	28	260
LS025	LUTJANUS	SYNAGRIS	19	138
LS026	LUTJANUS	SYNAGRIS	27	311
LS026	LUTJANUS	SYNAGRIS	21	145
LS026	LUTJANUS	SYNAGRIS	26	297
LS026	LUTJANUS	SYNAGRIS	25	315
LS026	LUTJANUS	SYNAGRIS	23	241
LS026	LUTJANUS	SYNAGRIS	21	176
LS026	LUTJANUS	SYNAGRIS	25	300
LS026	LUTJANUS	SYNAGRIS	20	131
LS026	LUTJANUS	SYNAGRIS	22	176
LS026	LUTJANUS	SYNAGRIS	22	172
LS026	LUTJANUS	SYNAGRIS	22	190
LS026	LUTJANUS	SYNAGRIS	19	138
LS026	LUTJANUS	SYNAGRIS	22	204
LS026	LUTJANUS	SYNAGRIS	22	200
LS026	LUTJANUS	SYNAGRIS	23	226
LS026	LUTJANUS	SYNAGRIS	20	155
LS026	LUTJANUS	SYNAGRIS	21	199
LS026	LUTJANUS	SYNAGRIS	20	320
LS026	LUTJANUS	SYNAGRIS	19	137
LS026	LUTJANUS	SYNAGRIS	21	208
LS026	LUTJANUS	SYNAGRIS	21	220
LS026	LUTJANUS	SYNAGRIS	21	175
LS026	LUTJANUS	SYNAGRIS	23	228
LS026	LUTJANUS	SYNAGRIS	21	220
LS026	LUTJANUS	SYNAGRIS	21	175
LS026	LUTJANUS	SYNAGRIS	23	228
LS026	LUTJANUS	SYNAGRIS	19	141
LS026	LUTJANUS	SYNAGRIS	22	214
LS026	LUTJANUS	SYNAGRIS	27	370
LS026	LUTJANUS	SYNAGRIS	23	206
LS026	LUTJANUS	SYNAGRIS	22	203
LS026	LUTJANUS	SYNAGRIS	21	215
LS026	LUTJANUS	SYNAGRIS	20	152
LS026	LUTJANUS	SYNAGRIS	20	161
LS026	LUTJANUS	SYNAGRIS	24	228
LS026	LUTJANUS	SYNAGRIS	22	189
LS026	LUTJANUS	SYNAGRIS	22	189
LS026	LUTJANUS	SYNAGRIS	23	200
LS026	LUTJANUS	SYNAGRIS	22	180
LS026	LUTJANUS	SYNAGRIS	21	176
LS026	LUTJANUS	SYNAGRIS	21	118
LS026	LUTJANUS	SYNAGRIS	22	172
LS026	LUTJANUS	SYNAGRIS	21	173
LS026	LUTJANUS	SYNAGRIS	25	262
LS027	LUTJANUS	SYNAGRIS	31	243
LS027	LUTJANUS	SYNAGRIS	22	292
LS027	LUTJANUS	SYNAGRIS	20	265
LS027	LUTJANUS	SYNAGRIS	22	312
LS027	LUTJANUS	SYNAGRIS	22	296
LS027	LUTJANUS	SYNAGRIS	21	284
LS027	LUTJANUS	SYNAGRIS	21	254
LS027	LUTJANUS	SYNAGRIS	23	218
LS027	LUTJANUS	SYNAGRIS	29	485
LS027	LUTJANUS	SYNAGRIS	22	210
LS039	LUTJANUS	SYNAGRIS	22	295
LS039	LUTJANUS	SYNAGRIS	23	315
LS039	LUTJANUS	SYNAGRIS	22	222
LS039	LUTJANUS	SYNAGRIS	22	315
LS039	LUTJANUS	SYNAGRIS	17	210
LS039	LUTJANUS	SYNAGRIS	18	219
LS039	LUTJANUS	SYNAGRIS	23	350
LS039	LUTJANUS	SYNAGRIS	21	211
LS039	LUTJANUS	SYNAGRIS	22	314
LS039	LUTJANUS	SYNAGRIS	22	327
LS039	LUTJANUS	SYNAGRIS	19	339
LS039	LUTJANUS	SYNAGRIS	20	236
LS039	LUTJANUS	SYNAGRIS	19	245
LS039	LUTJANUS	SYNAGRIS	20	236
LS039	LUTJANUS	SYNAGRIS	19	245
LS039	LUTJANUS	SYNAGRIS	24	390
LS039	LUTJANUS	SYNAGRIS	24	366
LS039	LUTJANUS	SYNAGRIS	20	264
LS039	LUTJANUS	SYNAGRIS	20	251
LS039	LUTJANUS	SYNAGRIS	23	390
LS039	LUTJANUS	SYNAGRIS	23	352
LS039	LUTJANUS	SYNAGRIS	36	508
LS039	LUTJANUS	SYNAGRIS	16	177
LS039	LUTJANUS	SYNAGRIS	19	260
LS039	LUTJANUS	SYNAGRIS	24	314
LS039	LUTJANUS	SYNAGRIS	23	344
LS039	LUTJANUS	SYNAGRIS	18	225
LS039	LUTJANUS	SYNAGRIS	20	267
LS039	LUTJANUS	SYNAGRIS	21	294
LS039	LUTJANUS	SYNAGRIS	24	368
LS039	LUTJANUS	SYNAGRIS	20	260
LS039	LUTJANUS	SYNAGRIS	21	390
LS039	LUTJANUS	SYNAGRIS	21	278
LS039	LUTJANUS	SYNAGRIS	21	282
LS039	LUTJANUS	SYNAGRIS	24	246
LS039	LUTJANUS	SYNAGRIS	20	257
LS039	LUTJANUS	SYNAGRIS	23	222
LS039	LUTJANUS	SYNAGRIS	18	240
LS039	LUTJANUS	SYNAGRIS	21	279
LS039	LUTJANUS	SYNAGRIS	23	205
LS039	LUTJANUS	SYNAGRIS	22	392
LS039	LUTJANUS	SYNAGRIS	23	217
LS039	LUTJANUS	SYNAGRIS	20	264
LS039	LUTJANUS	SYNAGRIS	21	273
LS039	LUTJANUS	SYNAGRIS	20	272
LS039	LUTJANUS	SYNAGRIS	22	309
LS039	LUTJANUS	SYNAGRIS	20	153
LS039	LUTJANUS	SYNAGRIS	21	246
LS039	LUTJANUS	SYNAGRIS	23	336
LS039	LUTJANUS	SYNAGRIS	20	250
LS039	LUTJANUS	SYNAGRIS	19	244
LS039	LUTJANUS	SYNAGRIS	22	299
LS040	LUTJANUS	SYNAGRIS	19	225
LS040	LUTJANUS	SYNAGRIS	20	250
LS040	LUTJANUS	SYNAGRIS	23	220
LS040	LUTJANUS	SYNAGRIS	20	273
LS040	LUTJANUS	SYNAGRIS	19	235
LS040	LUTJANUS	SYNAGRIS	23	246
LS040	LUTJANUS	SYNAGRIS	19	227
LS040	LUTJANUS	SYNAGRIS	22	303
LS040	LUTJANUS	SYNAGRIS	19	237
LS040	LUTJANUS	SYNAGRIS	18	217
LS040	LUTJANUS	SYNAGRIS	20	232
LS040	LUTJANUS	SYNAGRIS	19	219
LS040	LUTJANUS	SYNAGRIS	19	212
LS040	LUTJANUS	SYNAGRIS	19	233
LS047	LUTJANUS	SYNAGRIS	20	376
LS047	LUTJANUS	SYNAGRIS	26	282
LS047	LUTJANUS	SYNAGRIS	22	258
LS047	LUTJANUS	SYNAGRIS	21	145
LS047	LUTJANUS	SYNAGRIS	27	331
LS047	LUTJANUS	SYNAGRIS	24	208
LS047	LUTJANUS	SYNAGRIS	36	337
LS047	LUTJANUS	SYNAGRIS	30	419
LS047	LUTJANUS	SYNAGRIS	25	212
LS047	LUTJANUS	SYNAGRIS	27	313
LS047	LUTJANUS	SYNAGRIS	22	209
LS047	LUTJANUS	SYNAGRIS	22	257
LS047	LUTJANUS	SYNAGRIS	24	228
LS047	LUTJANUS	SYNAGRIS	22	166
LS047	LUTJANUS	SYNAGRIS	23	223
LS047	LUTJANUS	SYNAGRIS	26	310
LS047	LUTJANUS	SYNAGRIS	28	452
LS047	LUTJANUS	SYNAGRIS	25	241
LS047	LUTJANUS	SYNAGRIS	26	297
LS047	LUTJANUS	SYNAGRIS	22	178
LS047	LUTJANUS	SYNAGRIS	30	425
LS047	LUTJANUS	SYNAGRIS	24	256
LS047	LUTJANUS	SYNAGRIS	24	244
LS047	LUTJANUS	SYNAGRIS	26	251
LS047	LUTJANUS	SYNAGRIS	24	236
LS047	LUTJANUS	SYNAGRIS	26	356
LS047	LUTJANUS	SYNAGRIS	24	220
LS047	LUTJANUS	SYNAGRIS	27	295
LS047	LUTJANUS	SYNAGRIS	28	440
LS047	LUTJANUS	SYNAGRIS	27	295
LS051	LUTJANUS	SYNAGRIS	21	271
LS051	LUTJANUS	SYNAGRIS	18	213
LS051	LUTJANUS	SYNAGRIS	22	300
LS051	LUTJANUS	SYNAGRIS	20	260
LS051	LUTJANUS	SYNAGRIS	20	256
LS051	LUTJANUS	SYNAGRIS	19	251
LS051	LUTJANUS	SYNAGRIS	23	365
LS051	LUTJANUS	SYNAGRIS	20	247
LS051	LUTJANUS	SYNAGRIS	22	301
LS051	LUTJANUS	SYNAGRIS	19	251
LS051	LUTJANUS	SYNAGRIS	19	252
LS051	LUTJANUS	SYNAGRIS	21	307
LS051	LUTJANUS	SYNAGRIS	22	275
LS051	LUTJANUS	SYNAGRIS	23	352
LS051	LUTJANUS	SYNAGRIS	23	252
LS051	LUTJANUS	SYNAGRIS	21	391
LS051	LUTJANUS	SYNAGRIS	24	356
LS051	LUTJANUS	SYNAGRIS	20	255
LS051	LUTJANUS	SYNAGRIS	25	400
LS051	LUTJANUS	SYNAGRIS	20	271
LS051	LUTJANUS	SYNAGRIS	25	424
LS051	LUTJANUS	SYNAGRIS	20	251
LS051	LUTJANUS	SYNAGRIS	21	207
LS051	LUTJANUS	SYNAGRIS	19	237
LS051	LUTJANUS	SYNAGRIS	24	280
LS051	LUTJANUS	SYNAGRIS	24	245
LS051	LUTJANUS	SYNAGRIS	21	344
LS053	LUTJANUS	SYNAGRIS	21	293
LS053	LUTJANUS	SYNAGRIS	23	350
LS053	LUTJANUS	SYNAGRIS	22	220
LS053	LUTJANUS	SYNAGRIS	22	260
LS053	LUTJANUS	SYNAGRIS	24	270
LS053	LUTJANUS	SYNAGRIS	22	253
LS053	LUTJANUS	SYNAGRIS	22	340
LS053	LUTJANUS	SYNAGRIS	21	258
LS053	LUTJANUS	SYNAGRIS	21	293
LS053	LUTJANUS	SYNAGRIS	23	304
LS053	LUTJANUS	SYNAGRIS	23	217
LS053	LUTJANUS	SYNAGRIS	21	276
LS053	LUTJANUS	SYNAGRIS	22	283
LS053	LUTJANUS	SYNAGRIS	22	298
LS053	LUTJANUS	SYNAGRIS	19	240
LS053	LUTJANUS	SYNAGRIS	22	319
LS053	LUTJANUS	SYNAGRIS	27	413
LS053	LUTJANUS	SYNAGRIS	19	240
LS053	LUTJANUS	SYNAGRIS	22	319
LS053	LUTJANUS	SYNAGRIS	27	413
LS053	LUTJANUS	SYNAGRIS	19	397
LS053	LUTJANUS	SYNAGRIS	27	424
LS053	LUTJANUS	SYNAGRIS	23	319
LS053	LUTJANUS	SYNAGRIS	23	341
LS053	LUTJANUS	SYNAGRIS	19	214
LS053	LUTJANUS	SYNAGRIS	22	254
LS053	LUTJANUS	SYNAGRIS	21	297
LS053	LUTJANUS	SYNAGRIS	22	285
LS053	LUTJANUS	SYNAGRIS	21	287
LS053	LUTJANUS	SYNAGRIS	23	456
LS053	LUTJANUS	SYNAGRIS	22	300
LS053	LUTJANUS	SYNAGRIS	23	370
LS053	LUTJANUS	SYNAGRIS	25	375
LS053	LUTJANUS	SYNAGRIS	24	272
LS053	LUTJANUS	SYNAGRIS	24	291
LS053	LUTJANUS	SYNAGRIS	22	284
LS053	LUTJANUS	SYNAGRIS	18	210
LS053	LUTJANUS	SYNAGRIS	28	209
LS053	LUTJANUS	SYNAGRIS	25	341
LS053	LUTJANUS	SYNAGRIS	21	386
LS053	LUTJANUS	SYNAGRIS	23	320
LS053	LUTJANUS	SYNAGRIS	22	287
LS053	LUTJANUS	SYNAGRIS	22	195
LS053	LUTJANUS	SYNAGRIS	21	240
LS053	LUTJANUS	SYNAGRIS	20	145
LS053	LUTJANUS	SYNAGRIS	20	227
LS066	LUTJANUS	SYNAGRIS	20	270
LS066	LUTJANUS	SYNAGRIS	19	255
LS066	LUTJANUS	SYNAGRIS	19	150
LS066	LUTJANUS	SYNAGRIS	26	275
LS066	LUTJANUS	SYNAGRIS	18	176
LS066	LUTJANUS	SYNAGRIS	20	280
LS071	LUTJANUS	SYNAGRIS	20	270
LS071	LUTJANUS	SYNAGRIS	19	255
LS071	LUTJANUS	SYNAGRIS	19	150
LS071	LUTJANUS	SYNAGRIS	26	275
LS071	LUTJANUS	SYNAGRIS	18	176
LS071	LUTJANUS	SYNAGRIS	20	280
LS077	LUTJANUS	SYNAGRIS	22	297
LS077	LUTJANUS	SYNAGRIS	25	215
LS077	LUTJANUS	SYNAGRIS	25	254
LS077	LUTJANUS	SYNAGRIS	22	308
LS077	LUTJANUS	SYNAGRIS	25	303
LS077	LUTJANUS	SYNAGRIS	23	308
LS077	LUTJANUS	SYNAGRIS	23	209
LS077	LUTJANUS	SYNAGRIS	23	318
LS077	LUTJANUS	SYNAGRIS	24	404
LS077	LUTJANUS	SYNAGRIS	23	206
LS077	LUTJANUS	SYNAGRIS	25	317
LS077	LUTJANUS	SYNAGRIS	28	309
LS077	LUTJANUS	SYNAGRIS	19	209
LS077	LUTJANUS	SYNAGRIS	18	240
LS077	LUTJANUS	SYNAGRIS	19	270
LS077	LUTJANUS	SYNAGRIS	17	200
LS077	LUTJANUS	SYNAGRIS	19	265
LS077	LUTJANUS	SYNAGRIS	16	254
LS077	LUTJANUS	SYNAGRIS	18	275
LS077	LUTJANUS	SYNAGRIS	20	250
LS077	LUTJANUS	SYNAGRIS	19	314
LS077	LUTJANUS	SYNAGRIS	17	220
LS077	LUTJANUS	SYNAGRIS	19	450
LS082	LUTJANUS	SYNAGRIS	23	203
LS082	LUTJANUS	SYNAGRIS	22	203
LS082	LUTJANUS	SYNAGRIS	22	285
LS082	LUTJANUS	SYNAGRIS	22	290
LS082	LUTJANUS	SYNAGRIS	20	240
LS082	LUTJANUS	SYNAGRIS	18	214
LS082	LUTJANUS	SYNAGRIS	21	258
LS082	LUTJANUS	SYNAGRIS	18	211
LS082	LUTJANUS	SYNAGRIS	18	216
LS082	LUTJANUS	SYNAGRIS	19	250
LS082	LUTJANUS	SYNAGRIS	18	238
LS091	LUTJANUS	SYNAGRIS	21	201
LS091	LUTJANUS	SYNAGRIS	18	181
LS091	LUTJANUS	SYNAGRIS	20	439
LS091	LUTJANUS	SYNAGRIS	19	145
LS091	LUTJANUS	SYNAGRIS	20	206
LS091	LUTJANUS	SYNAGRIS	22	232
LS091	LUTJANUS	SYNAGRIS	22	210
LS091	LUTJANUS	SYNAGRIS	19	122
LS091	LUTJANUS	SYNAGRIS	20	116
LS091	LUTJANUS	SYNAGRIS	23	201
LS091	LUTJANUS	SYNAGRIS	21	140
LS091	LUTJANUS	SYNAGRIS	19	86
LS091	LUTJANUS	SYNAGRIS	19	111
LS117	LUTJANUS	SYNAGRIS	24	334
LS117	LUTJANUS	SYNAGRIS	23	146
LS117	LUTJANUS	SYNAGRIS	23	219
LS124	LUTJANUS	SYNAGRIS	25	302
LS124	LUTJANUS	SYNAGRIS	27	365
LS124	LUTJANUS	SYNAGRIS	31	537
LS124	LUTJANUS	SYNAGRIS	22	182
LS124	LUTJANUS	SYNAGRIS	25	392
LS124	LUTJANUS	SYNAGRIS	28	691
LS124	LUTJANUS	SYNAGRIS	23	234
LS124	LUTJANUS	SYNAGRIS	24	233
LS124	LUTJANUS	SYNAGRIS	22	163
LS124	LUTJANUS	SYNAGRIS	28	409
LS124	LUTJANUS	SYNAGRIS	23	226
LS124	LUTJANUS	SYNAGRIS	25	309
LS124	LUTJANUS	SYNAGRIS	22	181
LS124	LUTJANUS	SYNAGRIS	25	276
LS124	LUTJANUS	SYNAGRIS	22	188
LS124	LUTJANUS	SYNAGRIS	23	207
LS124	LUTJANUS	SYNAGRIS	28	483
LS124	LUTJANUS	SYNAGRIS	23	331
LS124	LUTJANUS	SYNAGRIS	20	162
LS124	LUTJANUS	SYNAGRIS	29	471
LS124	LUTJANUS	SYNAGRIS	21	185
LS124	LUTJANUS	SYNAGRIS	16	85
LS124	LUTJANUS	SYNAGRIS	20	151
LS124	LUTJANUS	SYNAGRIS	20	154
LS124	LUTJANUS	SYNAGRIS	29	411
LS124	LUTJANUS	SYNAGRIS	29	422
LS124	LUTJANUS	SYNAGRIS	23	221
LS124	LUTJANUS	SYNAGRIS	26	327
LS124	LUTJANUS	SYNAGRIS	15	69
LS124	LUTJANUS	SYNAGRIS	18	113
LS124	LUTJANUS	SYNAGRIS	20	142
LS124	LUTJANUS	SYNAGRIS	21	162
LS124	LUTJANUS	SYNAGRIS	21	155
LS124	LUTJANUS	SYNAGRIS	23	263
LS124	LUTJANUS	SYNAGRIS	19	134
LS124	LUTJANUS	SYNAGRIS	21	172
LS124	LUTJANUS	SYNAGRIS	21	182
LS124	LUTJANUS	SYNAGRIS	23	223

## Sheet: 3" gill nets
SAMPLING CODE	SCIENTIFIC GENRE	SCIENTIFIC SPECIES	FORK LENGTH(CMS)	WEIGHT(GRS)
LS020	LUTJANUS	SYNAGRIS	25	260
LS020	LUTJANUS	SYNAGRIS	25	270
LS020	LUTJANUS	SYNAGRIS	26	211
LS020	LUTJANUS	SYNAGRIS	24	201
LS020	LUTJANUS	SYNAGRIS	24	366		Fishing effort in minutes for gill nets 2":
LS020	LUTJANUS	SYNAGRIS	22	246		22188	minutes
LS020	LUTJANUS	SYNAGRIS	25	286
LS020	LUTJANUS	SYNAGRIS	28	450
LS020	LUTJANUS	SYNAGRIS	24	252
LS020	LUTJANUS	SYNAGRIS	25	296
LS020	LUTJANUS	SYNAGRIS	21	200
LS020	LUTJANUS	SYNAGRIS	26	215
LS020	LUTJANUS	SYNAGRIS	23	223
LS020	LUTJANUS	SYNAGRIS	25	310
LS020	LUTJANUS	SYNAGRIS	26	350
LS020	LUTJANUS	SYNAGRIS	24	250
LS020	LUTJANUS	SYNAGRIS	28	276
LS020	LUTJANUS	SYNAGRIS	24	247
LS020	LUTJANUS	SYNAGRIS	23	144
LS020	LUTJANUS	SYNAGRIS	28	374
LS020	LUTJANUS	SYNAGRIS	24	215
LS020	LUTJANUS	SYNAGRIS	26	111
LS020	LUTJANUS	SYNAGRIS	27	323
LS020	LUTJANUS	SYNAGRIS	25	290
LS020	LUTJANUS	SYNAGRIS	24	249
LS020	LUTJANUS	SYNAGRIS	25	294
LS020	LUTJANUS	SYNAGRIS	26	297
LS020	LUTJANUS	SYNAGRIS	25	255
LS020	LUTJANUS	SYNAGRIS	26	203
LS020	LUTJANUS	SYNAGRIS	27	325
LS020	LUTJANUS	SYNAGRIS	25	296
LS020	LUTJANUS	SYNAGRIS	23	220
LS020	LUTJANUS	SYNAGRIS	39	889
LS023	LUTJANUS	SYNAGRIS	23	272
LS023	LUTJANUS	SYNAGRIS	25	276
LS023	LUTJANUS	SYNAGRIS	24	244
LS023	LUTJANUS	SYNAGRIS	26	259
LS023	LUTJANUS	SYNAGRIS	23	231
LS023	LUTJANUS	SYNAGRIS	22	186
LS023	LUTJANUS	SYNAGRIS	25	265
LS023	LUTJANUS	SYNAGRIS	23	206
LS023	LUTJANUS	SYNAGRIS	18	109
LS023	LUTJANUS	SYNAGRIS	23	258
LS030	LUTJANUS	SYNAGRIS	26	163
LS030	LUTJANUS	SYNAGRIS	24	351
LS030	LUTJANUS	SYNAGRIS	26	420
LS030	LUTJANUS	SYNAGRIS	32	689
LS030	LUTJANUS	SYNAGRIS	29	552
LS030	LUTJANUS	SYNAGRIS	24	240
LS030	LUTJANUS	SYNAGRIS	26	416
LS030	LUTJANUS	SYNAGRIS	31	592
LS030	LUTJANUS	SYNAGRIS	23	520
LS030	LUTJANUS	SYNAGRIS	28	460
LS030	LUTJANUS	SYNAGRIS	26	528
LS030	LUTJANUS	SYNAGRIS	25	394
LS030	LUTJANUS	SYNAGRIS	22	313
LS030	LUTJANUS	SYNAGRIS	27	487
LS030	LUTJANUS	SYNAGRIS	28	520
LS030	LUTJANUS	SYNAGRIS	26	426
LS030	LUTJANUS	SYNAGRIS	22	205
LS030	LUTJANUS	SYNAGRIS	32	632
LS030	LUTJANUS	SYNAGRIS	30	588
LS030	LUTJANUS	SYNAGRIS	24	275
LS030	LUTJANUS	SYNAGRIS	28	540
LS030	LUTJANUS	SYNAGRIS	35	229
LS031	LUTJANUS	SYNAGRIS	32	341
LS034	LUTJANUS	SYNAGRIS	25	262
LS034	LUTJANUS	SYNAGRIS	26	404
LS034	LUTJANUS	SYNAGRIS	25	278
LS034	LUTJANUS	SYNAGRIS	28	492
LS034	LUTJANUS	SYNAGRIS	24	146
LS037	LUTJANUS	SYNAGRIS	22	322
LS037	LUTJANUS	SYNAGRIS	22	295
LS037	LUTJANUS	SYNAGRIS	26	445
LS037	LUTJANUS	SYNAGRIS	27	437
LS037	LUTJANUS	SYNAGRIS	23	200
LS037	LUTJANUS	SYNAGRIS	27	462
LS037	LUTJANUS	SYNAGRIS	26	348
LS037	LUTJANUS	SYNAGRIS	44	805
LS037	LUTJANUS	SYNAGRIS	31	643
LS063	LUTJANUS	SYNAGRIS	28	178
LS063	LUTJANUS	SYNAGRIS	21	205
LS063	LUTJANUS	SYNAGRIS	26	400
LS063	LUTJANUS	SYNAGRIS	26	390
LS063	LUTJANUS	SYNAGRIS	28	520
LS063	LUTJANUS	SYNAGRIS	27	461
LS063	LUTJANUS	SYNAGRIS	28	451
LS063	LUTJANUS	SYNAGRIS	24	419
LS063	LUTJANUS	SYNAGRIS	26	430
LS063	LUTJANUS	SYNAGRIS	28	431
LS063	LUTJANUS	SYNAGRIS	26	434
LS063	LUTJANUS	SYNAGRIS	29	496
LS063	LUTJANUS	SYNAGRIS	27	468
LS063	LUTJANUS	SYNAGRIS	24	312
LS063	LUTJANUS	SYNAGRIS	17	194
LS063	LUTJANUS	SYNAGRIS	23	217
LS063	LUTJANUS	SYNAGRIS	18	329
LS063	LUTJANUS	SYNAGRIS	20	319
LS063	LUTJANUS	SYNAGRIS	30	255
LS063	LUTJANUS	SYNAGRIS	22	305
LS063	LUTJANUS	SYNAGRIS	21	352
LS063	LUTJANUS	SYNAGRIS	18	209
LS063	LUTJANUS	SYNAGRIS	17	106
LS063	LUTJANUS	SYNAGRIS	18	271
LS064	LUTJANUS	SYNAGRIS	23	290
LS064	LUTJANUS	SYNAGRIS	23	281
LS065	LUTJANUS	SYNAGRIS	21	264
LS065	LUTJANUS	SYNAGRIS	18	215
LS065	LUTJANUS	SYNAGRIS	24	304
LS065	LUTJANUS	SYNAGRIS	25	375
LS065	LUTJANUS	SYNAGRIS	23	240
LS065	LUTJANUS	SYNAGRIS	18	221
LS065	LUTJANUS	SYNAGRIS	23	311
LS065	LUTJANUS	SYNAGRIS	21	218
LS065	LUTJANUS	SYNAGRIS	20	155
LS065	LUTJANUS	SYNAGRIS	19	203
LS065	LUTJANUS	SYNAGRIS	18	203
LS065	LUTJANUS	SYNAGRIS	20	251
LS065	LUTJANUS	SYNAGRIS	19	221
LS065	LUTJANUS	SYNAGRIS	22	212
LS065	LUTJANUS	SYNAGRIS	21	227
LS065	LUTJANUS	SYNAGRIS	18	105
LS065	LUTJANUS	SYNAGRIS	20	243
LS065	LUTJANUS	SYNAGRIS	29	231
LS068	LUTJANUS	SYNAGRIS	28	178
LS068	LUTJANUS	SYNAGRIS	21	205
LS068	LUTJANUS	SYNAGRIS	26	400
LS068	LUTJANUS	SYNAGRIS	26	390
LS068	LUTJANUS	SYNAGRIS	28	520
LS068	LUTJANUS	SYNAGRIS	27	461
LS068	LUTJANUS	SYNAGRIS	28	451
LS068	LUTJANUS	SYNAGRIS	24	419
LS068	LUTJANUS	SYNAGRIS	26	430
LS068	LUTJANUS	SYNAGRIS	28	431
LS068	LUTJANUS	SYNAGRIS	26	434
LS068	LUTJANUS	SYNAGRIS	29	496
LS068	LUTJANUS	SYNAGRIS	27	468
LS068	LUTJANUS	SYNAGRIS	24	312
LS068	LUTJANUS	SYNAGRIS	17	194
LS068	LUTJANUS	SYNAGRIS	23	217
LS068	LUTJANUS	SYNAGRIS	18	329
LS068	LUTJANUS	SYNAGRIS	20	319
LS068	LUTJANUS	SYNAGRIS	30	255
LS068	LUTJANUS	SYNAGRIS	22	305
LS068	LUTJANUS	SYNAGRIS	21	352
LS068	LUTJANUS	SYNAGRIS	18	209
LS068	LUTJANUS	SYNAGRIS	17	106
LS068	LUTJANUS	SYNAGRIS	18	271
LS074	LUTJANUS	SYNAGRIS	24	270
LS074	LUTJANUS	SYNAGRIS	23	238
LS074	LUTJANUS	SYNAGRIS	23	243
LS074	LUTJANUS	SYNAGRIS	20	255
LS074	LUTJANUS	SYNAGRIS	19	236
LS074	LUTJANUS	SYNAGRIS	29	472
LS074	LUTJANUS	SYNAGRIS	23	202
LS074	LUTJANUS	SYNAGRIS	19	234
LS074	LUTJANUS	SYNAGRIS	33	392
LS074	LUTJANUS	SYNAGRIS	24	308
LS074	LUTJANUS	SYNAGRIS	21	281
LS074	LUTJANUS	SYNAGRIS	19	269
LS074	LUTJANUS	SYNAGRIS	15	156
LS074	LUTJANUS	SYNAGRIS	20	277
LS078	LUTJANUS	SYNAGRIS	17	180
LS078	LUTJANUS	SYNAGRIS	18	194
LS078	LUTJANUS	SYNAGRIS	18	196
LS078	LUTJANUS	SYNAGRIS	17	175
LS078	LUTJANUS	SYNAGRIS	20	240
LS078	LUTJANUS	SYNAGRIS	20	235
LS078	LUTJANUS	SYNAGRIS	24	218
LS078	LUTJANUS	SYNAGRIS	20	220
LS078	LUTJANUS	SYNAGRIS	23	286
LS078	LUTJANUS	SYNAGRIS	22	234
LS078	LUTJANUS	SYNAGRIS	19	205
LS078	LUTJANUS	SYNAGRIS	20	217
LS078	LUTJANUS	SYNAGRIS	30	518
LS078	LUTJANUS	SYNAGRIS	22	236
LS078	LUTJANUS	SYNAGRIS	18	190
LS078	LUTJANUS	SYNAGRIS	29	530
LS078	LUTJANUS	SYNAGRIS	20	230
LS078	LUTJANUS	SYNAGRIS	23	296
LS078	LUTJANUS	SYNAGRIS	18	250
LS095	LUTJANUS	SYNAGRIS	25	266
LS095	LUTJANUS	SYNAGRIS	26	284
LS095	LUTJANUS	SYNAGRIS	26	324
LS095	LUTJANUS	SYNAGRIS	25	300
LS095	LUTJANUS	SYNAGRIS	25	318
LS095	LUTJANUS	SYNAGRIS	25	299
LS095	LUTJANUS	SYNAGRIS	24	292
LS095	LUTJANUS	SYNAGRIS	23	241
LS095	LUTJANUS	SYNAGRIS	22	229
LS095	LUTJANUS	SYNAGRIS	23	237
LS095	LUTJANUS	SYNAGRIS	25	308
LS095	LUTJANUS	SYNAGRIS	25	223
LS095	LUTJANUS	SYNAGRIS	22	210
LS095	LUTJANUS	SYNAGRIS	26	307
LS095	LUTJANUS	SYNAGRIS	19	191
LS095	LUTJANUS	SYNAGRIS	25	300
LS095	LUTJANUS	SYNAGRIS	24	265
LS095	LUTJANUS	SYNAGRIS	28	439
LS095	LUTJANUS	SYNAGRIS	24	237
LS095	LUTJANUS	SYNAGRIS	26	477
LS095	LUTJANUS	SYNAGRIS	24	795
LS095	LUTJANUS	SYNAGRIS	22	223
LS095	LUTJANUS	SYNAGRIS	24	427
LS095	LUTJANUS	SYNAGRIS	22	328
LS095	LUTJANUS	SYNAGRIS	25	416
LS095	LUTJANUS	SYNAGRIS	28	567
LS095	LUTJANUS	SYNAGRIS	22	227
LS095	LUTJANUS	SYNAGRIS	28	526
LS095	LUTJANUS	SYNAGRIS	27	582
LS095	LUTJANUS	SYNAGRIS	25	452
LS095	LUTJANUS	SYNAGRIS	26	432
LS095	LUTJANUS	SYNAGRIS	33	686
LS095	LUTJANUS	SYNAGRIS	25	424
LS095	LUTJANUS	SYNAGRIS	21	248
LS095	LUTJANUS	SYNAGRIS	27	493
LS095	LUTJANUS	SYNAGRIS	28	526
LS095	LUTJANUS	SYNAGRIS	26	452
LS095	LUTJANUS	SYNAGRIS	26	596
LS095	LUTJANUS	SYNAGRIS	25	413
LS095	LUTJANUS	SYNAGRIS	27	446
LS095	LUTJANUS	SYNAGRIS	24	419
LS095	LUTJANUS	SYNAGRIS	25	459
LS097	LUTJANUS	SYNAGRIS	30	415
LS097	LUTJANUS	SYNAGRIS	26	228
LS097	LUTJANUS	SYNAGRIS	29	265
LS097	LUTJANUS	SYNAGRIS	27	250
LS097	LUTJANUS	SYNAGRIS	30	445
LS097	LUTJANUS	SYNAGRIS	27	290
LS097	LUTJANUS	SYNAGRIS	29	290
LS097	LUTJANUS	SYNAGRIS	27	263
LS097	LUTJANUS	SYNAGRIS	30	469
LS097	LUTJANUS	SYNAGRIS	26	242
LS098	LUTJANUS	SYNAGRIS	25	374
LS098	LUTJANUS	SYNAGRIS	27	409
LS098	LUTJANUS	SYNAGRIS	22	262
LS098	LUTJANUS	SYNAGRIS	20	231
LS098	LUTJANUS	SYNAGRIS	22	243
LS098	LUTJANUS	SYNAGRIS	22	232
LS098	LUTJANUS	SYNAGRIS	23	260
LS099	LUTJANUS	SYNAGRIS	22	169
LS099	LUTJANUS	SYNAGRIS	22	122
LS099	LUTJANUS	SYNAGRIS	21	107
LS099	LUTJANUS	SYNAGRIS	23	102
LS099	LUTJANUS	SYNAGRIS	26	153
LS099	LUTJANUS	SYNAGRIS	25	144
LS099	LUTJANUS	SYNAGRIS	23	127
LS099	LUTJANUS	SYNAGRIS	21	158
LS099	LUTJANUS	SYNAGRIS	19	118
LS099	LUTJANUS	SYNAGRIS	19	120
LS099	LUTJANUS	SYNAGRIS	24	139
LS099	LUTJANUS	SYNAGRIS	23	120
LS100	LUTJANUS	SYNAGRIS	26	288
LS100	LUTJANUS	SYNAGRIS	23	239
LS100	LUTJANUS	SYNAGRIS	22	224
LS100	LUTJANUS	SYNAGRIS	25	210
LS100	LUTJANUS	SYNAGRIS	23	204
LS100	LUTJANUS	SYNAGRIS	23	228
LS100	LUTJANUS	SYNAGRIS	22	211
LS100	LUTJANUS	SYNAGRIS	23	223
LS100	LUTJANUS	SYNAGRIS	23	245
LS100	LUTJANUS	SYNAGRIS	22	207
LS100	LUTJANUS	SYNAGRIS	22	198
LS100	LUTJANUS	SYNAGRIS	24	239
LS100	LUTJANUS	SYNAGRIS	23	292
LS100	LUTJANUS	SYNAGRIS	23	214
LS100	LUTJANUS	SYNAGRIS	20	185
LS100	LUTJANUS	SYNAGRIS	21	185
LS100	LUTJANUS	SYNAGRIS	24	243
LS100	LUTJANUS	SYNAGRIS	21	188
LS100	LUTJANUS	SYNAGRIS	21	196
LS100	LUTJANUS	SYNAGRIS	26	207
LS100	LUTJANUS	SYNAGRIS	25	315
LS100	LUTJANUS	SYNAGRIS	25	307
LS100	LUTJANUS	SYNAGRIS	26	290
LS100	LUTJANUS	SYNAGRIS	26	303
LS100	LUTJANUS	SYNAGRIS	25	289
LS100	LUTJANUS	SYNAGRIS	22	223
LS100	LUTJANUS	SYNAGRIS	24	268
LS100	LUTJANUS	SYNAGRIS	22	197
LS100	LUTJANUS	SYNAGRIS	22	229
LS100	LUTJANUS	SYNAGRIS	24	245
LS100	LUTJANUS	SYNAGRIS	22	179
LS100	LUTJANUS	SYNAGRIS	23	238
LS108	LUTJANUS	SYNAGRIS	27	377
LS108	LUTJANUS	SYNAGRIS	24	245
LS108	LUTJANUS	SYNAGRIS	25	266
LS108	LUTJANUS	SYNAGRIS	25	285
LS108	LUTJANUS	SYNAGRIS	25	279
LS108	LUTJANUS	SYNAGRIS	24	286
LS108	LUTJANUS	SYNAGRIS	24	260
LS108	LUTJANUS	SYNAGRIS	28	349
LS108	LUTJANUS	SYNAGRIS	23	193
LS108	LUTJANUS	SYNAGRIS	25	274
LS108	LUTJANUS	SYNAGRIS	25	271
LS108	LUTJANUS	SYNAGRIS	22	225
LS108	LUTJANUS	SYNAGRIS	24	248
LS108	LUTJANUS	SYNAGRIS	25	280
LS108	LUTJANUS	SYNAGRIS	28	410
LS108	LUTJANUS	SYNAGRIS	24	380
LS108	LUTJANUS	SYNAGRIS	24	290
LS108	LUTJANUS	SYNAGRIS	25	297
LS108	LUTJANUS	SYNAGRIS	27	358
LS109	LUTJANUS	SYNAGRIS	26	350
LS109	LUTJANUS	SYNAGRIS	27	483
LS109	LUTJANUS	SYNAGRIS	27	341
LS109	LUTJANUS	SYNAGRIS	26	337
LS109	LUTJANUS	SYNAGRIS	25	321
LS109	LUTJANUS	SYNAGRIS	27	367
LS109	LUTJANUS	SYNAGRIS	24	276
LS109	LUTJANUS	SYNAGRIS	25	273
LS109	LUTJANUS	SYNAGRIS	22	200
LS109	LUTJANUS	SYNAGRIS	26	290
LS109	LUTJANUS	SYNAGRIS	22	232
LS109	LUTJANUS	SYNAGRIS	27	330
LS109	LUTJANUS	SYNAGRIS	26	300
LS109	LUTJANUS	SYNAGRIS	26	322
LS109	LUTJANUS	SYNAGRIS	25	288
LS109	LUTJANUS	SYNAGRIS	25	273
LS109	LUTJANUS	SYNAGRIS	24	218
LS109	LUTJANUS	SYNAGRIS	19	134
LS109	LUTJANUS	SYNAGRIS	23	223
LS109	LUTJANUS	SYNAGRIS	27	356
LS109	LUTJANUS	SYNAGRIS	25	296
LS109	LUTJANUS	SYNAGRIS	25	273
LS109	LUTJANUS	SYNAGRIS	26	337
LS109	LUTJANUS	SYNAGRIS	24	246
LS109	LUTJANUS	SYNAGRIS	26	298
LS109	LUTJANUS	SYNAGRIS	25	302
LS109	LUTJANUS	SYNAGRIS	22	188
LS109	LUTJANUS	SYNAGRIS	28	396
LS109	LUTJANUS	SYNAGRIS	19	127
LS109	LUTJANUS	SYNAGRIS	28	409
LS109	LUTJANUS	SYNAGRIS	27	309
LS109	LUTJANUS	SYNAGRIS	27	368
LS109	LUTJANUS	SYNAGRIS	23	211
LS109	LUTJANUS	SYNAGRIS	27	299
LS109	LUTJANUS	SYNAGRIS	24	291
LS109	LUTJANUS	SYNAGRIS	23	235
LS109	LUTJANUS	SYNAGRIS	24	325
LS109	LUTJANUS	SYNAGRIS	26	349
LS109	LUTJANUS	SYNAGRIS	27	334
LS109	LUTJANUS	SYNAGRIS	24	246
LS109	LUTJANUS	SYNAGRIS	25	302
LS109	LUTJANUS	SYNAGRIS	26	280
LS109	LUTJANUS	SYNAGRIS	25	282
LS109	LUTJANUS	SYNAGRIS	25	322
LS109	LUTJANUS	SYNAGRIS	26	331
LS109	LUTJANUS	SYNAGRIS	25	298
LS109	LUTJANUS	SYNAGRIS	25	302
LS109	LUTJANUS	SYNAGRIS	25	312
LS109	LUTJANUS	SYNAGRIS	31	530
LS109	LUTJANUS	SYNAGRIS	25	267
LS112	LUTJANUS	SYNAGRIS	25	290
LS112	LUTJANUS	SYNAGRIS	26	339
LS112	LUTJANUS	SYNAGRIS	26	366
LS112	LUTJANUS	SYNAGRIS	23	249
LS112	LUTJANUS	SYNAGRIS	23	231
LS112	LUTJANUS	SYNAGRIS	24	250
LS112	LUTJANUS	SYNAGRIS	23	236
LS112	LUTJANUS	SYNAGRIS	23	223
LS112	LUTJANUS	SYNAGRIS	24	246
LS112	LUTJANUS	SYNAGRIS	25	294
LS112	LUTJANUS	SYNAGRIS	23	231
LS112	LUTJANUS	SYNAGRIS	24	264
LS112	LUTJANUS	SYNAGRIS	26	342
LS112	LUTJANUS	SYNAGRIS	25	347
LS112	LUTJANUS	SYNAGRIS	25	282
LS112	LUTJANUS	SYNAGRIS	23	228
LS112	LUTJANUS	SYNAGRIS	23	242
LS112	LUTJANUS	SYNAGRIS	24	399
LS112	LUTJANUS	SYNAGRIS	25	314
LS112	LUTJANUS	SYNAGRIS	26	331
LS112	LUTJANUS	SYNAGRIS	23	315
LS112	LUTJANUS	SYNAGRIS	23	232
LS112	LUTJANUS	SYNAGRIS	24	233
LS112	LUTJANUS	SYNAGRIS	23	238
LS112	LUTJANUS	SYNAGRIS	29	405
LS112	LUTJANUS	SYNAGRIS	28	401
LS112	LUTJANUS	SYNAGRIS	27	397
LS112	LUTJANUS	SYNAGRIS	24	242
LS112	LUTJANUS	SYNAGRIS	23	229
LS115	LUTJANUS	SYNAGRIS	27	372
LS115	LUTJANUS	SYNAGRIS	28	354
LS115	LUTJANUS	SYNAGRIS	28	414
LS115	LUTJANUS	SYNAGRIS	27	410
LS115	LUTJANUS	SYNAGRIS	25	314
LS115	LUTJANUS	SYNAGRIS	27	388
LS115	LUTJANUS	SYNAGRIS	27	354
LS115	LUTJANUS	SYNAGRIS	27	346
LS115	LUTJANUS	SYNAGRIS	27	362
LS115	LUTJANUS	SYNAGRIS	26	327
LS115	LUTJANUS	SYNAGRIS	26	322
LS115	LUTJANUS	SYNAGRIS	26	329
LS115	LUTJANUS	SYNAGRIS	29	438
LS115	LUTJANUS	SYNAGRIS	27	375
LS115	LUTJANUS	SYNAGRIS	29	432
LS115	LUTJANUS	SYNAGRIS	30	535
LS115	LUTJANUS	SYNAGRIS	27	393
LS115	LUTJANUS	SYNAGRIS	27	344
LS116	LUTJANUS	SYNAGRIS	25	207
LS116	LUTJANUS	SYNAGRIS	27	336
LS116	LUTJANUS	SYNAGRIS	27	371
LS116	LUTJANUS	SYNAGRIS	25	303
LS116	LUTJANUS	SYNAGRIS	26	289
LS116	LUTJANUS	SYNAGRIS	25	356
LS120	LUTJANUS	SYNAGRIS	22	216
LS120	LUTJANUS	SYNAGRIS	23	223
LS120	LUTJANUS	SYNAGRIS	27	375
LS120	LUTJANUS	SYNAGRIS	30	488
LS120	LUTJANUS	SYNAGRIS	24	246
LS120	LUTJANUS	SYNAGRIS	23	219
LS120	LUTJANUS	SYNAGRIS	25	305
LS120	LUTJANUS	SYNAGRIS	23	437
LS120	LUTJANUS	SYNAGRIS	26	346
LS120	LUTJANUS	SYNAGRIS	25	310
LS120	LUTJANUS	SYNAGRIS	26	383
LS120	LUTJANUS	SYNAGRIS	29	440
LS120	LUTJANUS	SYNAGRIS	27	355
LS120	LUTJANUS	SYNAGRIS	25	292
LS120	LUTJANUS	SYNAGRIS	25	277
LS120	LUTJANUS	SYNAGRIS	26	329
LS120	LUTJANUS	SYNAGRIS	23	247
LS120	LUTJANUS	SYNAGRIS	26	271
LS120	LUTJANUS	SYNAGRIS	26	314
LS120	LUTJANUS	SYNAGRIS	23	219
LS120	LUTJANUS	SYNAGRIS	24	238
LS121	LUTJANUS	SYNAGRIS	23	594
LS121	LUTJANUS	SYNAGRIS	19	186
LS121	LUTJANUS	SYNAGRIS	25	303
LS121	LUTJANUS	SYNAGRIS	27	368
LS121	LUTJANUS	SYNAGRIS	26	319
LS121	LUTJANUS	SYNAGRIS	28	416
LS121	LUTJANUS	SYNAGRIS	28	386
LS121	LUTJANUS	SYNAGRIS	29	419
LS121	LUTJANUS	SYNAGRIS	22	206
LS121	LUTJANUS	SYNAGRIS	28	405
LS121	LUTJANUS	SYNAGRIS	26	336
LS121	LUTJANUS	SYNAGRIS	23	234
LS121	LUTJANUS	SYNAGRIS	25	278
LS121	LUTJANUS	SYNAGRIS	28	358
LS121	LUTJANUS	SYNAGRIS	26	331
LS121	LUTJANUS	SYNAGRIS	26	320
LS121	LUTJANUS	SYNAGRIS	26	336
LS121	LUTJANUS	SYNAGRIS	26	303
LS121	LUTJANUS	SYNAGRIS	24	282
LS121	LUTJANUS	SYNAGRIS	24	274
LS121	LUTJANUS	SYNAGRIS	30	451
LS121	LUTJANUS	SYNAGRIS	27	370
LS121	LUTJANUS	SYNAGRIS	24	264
LS121	LUTJANUS	SYNAGRIS	29	426
LS121	LUTJANUS	SYNAGRIS	25	284
LS121	LUTJANUS	SYNAGRIS	36	315
LS121	LUTJANUS	SYNAGRIS	24	263
LS121	LUTJANUS	SYNAGRIS	23	211
LS121	LUTJANUS	SYNAGRIS	27	380
LS121	LUTJANUS	SYNAGRIS	25	333
LS121	LUTJANUS	SYNAGRIS	29	456
LS121	LUTJANUS	SYNAGRIS	27	385
LS121	LUTJANUS	SYNAGRIS	31	558
LS121	LUTJANUS	SYNAGRIS	29	404
LS121	LUTJANUS	SYNAGRIS	31	573
LS121	LUTJANUS	SYNAGRIS	17	89
LS122	LUTJANUS	SYNAGRIS	28	362
LS122	LUTJANUS	SYNAGRIS	26	331
LS122	LUTJANUS	SYNAGRIS	26	341
LS122	LUTJANUS	SYNAGRIS	30	448
LS122	LUTJANUS	SYNAGRIS	29	422
LS122	LUTJANUS	SYNAGRIS	24	274
LS122	LUTJANUS	SYNAGRIS	28	409
LS122	LUTJANUS	SYNAGRIS	24	264
LS122	LUTJANUS	SYNAGRIS	28	372
LS122	LUTJANUS	SYNAGRIS	29	401
LS122	LUTJANUS	SYNAGRIS	26	335
LS122	LUTJANUS	SYNAGRIS	27	360
LS122	LUTJANUS	SYNAGRIS	28	410
LS122	LUTJANUS	SYNAGRIS	28	365
LS122	LUTJANUS	SYNAGRIS	27	360
LS122	LUTJANUS	SYNAGRIS	29	470
LS122	LUTJANUS	SYNAGRIS	30	430
LS122	LUTJANUS	SYNAGRIS	31	564
LS122	LUTJANUS	SYNAGRIS	28	374
LS122	LUTJANUS	SYNAGRIS	29	408
LS122	LUTJANUS	SYNAGRIS	26	287
LS122	LUTJANUS	SYNAGRIS	29	412
LS122	LUTJANUS	SYNAGRIS	30	472
LS122	LUTJANUS	SYNAGRIS	28	409
LS122	LUTJANUS	SYNAGRIS	27	365
LS122	LUTJANUS	SYNAGRIS	29	405
LS122	LUTJANUS	SYNAGRIS	30	480
LS122	LUTJANUS	SYNAGRIS	29	485
LS122	LUTJANUS	SYNAGRIS	28	378
LS122	LUTJANUS	SYNAGRIS	29	414
LS123	LUTJANUS	SYNAGRIS	25	271
LS123	LUTJANUS	SYNAGRIS	23	249
LS123	LUTJANUS	SYNAGRIS	24	260
LS123	LUTJANUS	SYNAGRIS	28	337
LS123	LUTJANUS	SYNAGRIS	25	319
LS123	LUTJANUS	SYNAGRIS	28	362
LS123	LUTJANUS	SYNAGRIS	27	355
LS123	LUTJANUS	SYNAGRIS	26	337
LS123	LUTJANUS	SYNAGRIS	28	401
LS123	LUTJANUS	SYNAGRIS	23	245
LS123	LUTJANUS	SYNAGRIS	24	384
LS123	LUTJANUS	SYNAGRIS	25	231
LS123	LUTJANUS	SYNAGRIS	26	378
LS123	LUTJANUS	SYNAGRIS	28	413
LS123	LUTJANUS	SYNAGRIS	25	290
LS123	LUTJANUS	SYNAGRIS	28	329
LS123	LUTJANUS	SYNAGRIS	27	343
LS123	LUTJANUS	SYNAGRIS	27	341
LS123	LUTJANUS	SYNAGRIS	31	543
LS123	LUTJANUS	SYNAGRIS	26	327
LS123	LUTJANUS	SYNAGRIS	25	280
LS123	LUTJANUS	SYNAGRIS	24	267
LS123	LUTJANUS	SYNAGRIS	21	200
LS123	LUTJANUS	SYNAGRIS	24	270
LS123	LUTJANUS	SYNAGRIS	28	370
LS123	LUTJANUS	SYNAGRIS	25	307
LS123	LUTJANUS	SYNAGRIS	27	232
LS123	LUTJANUS	SYNAGRIS	26	326
LS123	LUTJANUS	SYNAGRIS	25	297
LS123	LUTJANUS	SYNAGRIS	26	309
LS123	LUTJANUS	SYNAGRIS	27	322
LS123	LUTJANUS	SYNAGRIS	26	336
LS123	LUTJANUS	SYNAGRIS	14	336
LS123	LUTJANUS	SYNAGRIS	25	263
LS123	LUTJANUS	SYNAGRIS	27	353
LS123	LUTJANUS	SYNAGRIS	26	315
LS123	LUTJANUS	SYNAGRIS	27	379
LS123	LUTJANUS	SYNAGRIS	26	299
LS123	LUTJANUS	SYNAGRIS	27	322
LS123	LUTJANUS	SYNAGRIS	26	320
LS123	LUTJANUS	SYNAGRIS	27	320
LS123	LUTJANUS	SYNAGRIS	26	326
LS123	LUTJANUS	SYNAGRIS	28	388
LS123	LUTJANUS	SYNAGRIS	25	319
LS123	LUTJANUS	SYNAGRIS	26	204
LS123	LUTJANUS	SYNAGRIS	25	295
LS123	LUTJANUS	SYNAGRIS	27	330
LS123	LUTJANUS	SYNAGRIS	25	285
LS123	LUTJANUS	SYNAGRIS	24	277
LS123	LUTJANUS	SYNAGRIS	28	372
LS123	LUTJANUS	SYNAGRIS	26	325
LS123	LUTJANUS	SYNAGRIS	27	227
LS123	LUTJANUS	SYNAGRIS	23	247
LS123	LUTJANUS	SYNAGRIS	24	253
